# Supplementary material for: Nicotine Exposure during Adolescence Leads to Changes of Synaptic Plasticity and Intrinsic Excitability of Mice Insular Pyramidal Cells at Later Life
Source: Int J Mol Sci. 2021 Dec 21;23(1):34. doi: 10.3390/ijms23010034 (PMC8744609; doi:10.3390/ijms23010034)
Supplement: Supplementary file 1 [file ijms-23-00034-s001.zip]

Archive with 1 entries (1 files):
- ijms-1495270-supplementary.pdf
